# Supplementary material for: The BET Protein Inhibitor JQ1 Decreases Hypoxia and Improves the Therapeutic Benefit of Anti-PD-1 in a High-Risk Neuroblastoma Mouse Model
Source: Cells. 2022 Sep 6;11(18):2783. doi: 10.3390/cells11182783 (PMC9497090; doi:10.3390/cells11182783)
Supplement: Supplementary file 1 [file cells-11-02783-s001.zip]

Archive with 1 entries (1 files):
- cells-1839942-supplementary.pdf
